# Supplementary material for: A Comparative Study of Five Target Volume Definitions for Radiotherapy in Glioblastoma Multiforme
Source: Medicina (Kaunas). 2025 Oct 16;61(10):1860. doi: 10.3390/medicina61101860 (PMC12566177; doi:10.3390/medicina61101860)
Supplement: Supplementary file 1 [file medicina-61-01860-s001.zip]

Archive with 3 entries (3 files):
- medicina-3901734-supplementary_Table S1.pdf
- medicina-3901734-supplementary_Table S2.pdf
- medicina-3901734-supplementary_Table S3.pdf
